# Supplementary material for: Predicting Conservation Status of Testudoformes under Climate Change Using Habitat Models
Source: Animals (Basel). 2024 Aug 7;14(16):2300. doi: 10.3390/ani14162300 (PMC11350788; doi:10.3390/ani14162300)
Supplement: Supplementary file 1 [file animals-14-02300-s001.zip]

Archive with 7 entries (7 files):
- Figure S1.jpg
- Figure S2.jpg
- Table S1 List of 268 Testudoformes species.csv
- Table S2 Species without occurrence points.csv
- Table S3 Species with fewer than four occurrence points.csv
- Table S4 Species with decreased distribution ranges under future climate scenarios.csv
- Table S5 Species with expanded distribution ranges under future climate scenarios.csv
