# Supplementary material for: Predicting Conservation Status of Testudoformes under Climate Change Using Habitat Models
Source: Animals (Basel). 2024 Aug 7;14(16):2300. doi: 10.3390/ani14162300 (PMC11350788; doi:10.3390/ani14162300)
Supplement: Supplementary file 1 [file animals-14-02300-s001.zip › Table S1 List of 268 Testudoformes species.csv]

## Sheet: Sheet1
Species	Order	Family	endangered.category
Acanthochelys_macrocephala	Testudines	Chelidae	NT
Acanthochelys_pallidipectoris	Testudines	Chelidae	EN
Acanthochelys_radiolata	Testudines	Chelidae	NT
Acanthochelys_spixii	Testudines	Chelidae	NT
Actinemys_marmorata	Testudines	Emydidae	VU
Aldabrachelys_gigantea	Testudines	Testudinidae	VU
Amyda_cartilaginea	Testudines	Trionychidae	VU
Amyda_ornata	Testudines	Trionychidae	NE
Apalone_ferox	Testudines	Trionychidae	LC
Apalone_mutica	Testudines	Trionychidae	LC
Apalone_spinifera	Testudines	Trionychidae	LC
Astrochelys_radiata	Testudines	Testudinidae	CR
Batagur_dhongoka	Testudines	Geoemydidae	CR
Batagur_kachuga	Testudines	Geoemydidae	CR
Caretta_caretta	Testudines	Cheloniidae	VU
Carettochelys_insculpta	Testudines	Carettochelyidae	EN
Centrochelys_sulcata	Testudines	Testudinidae	EN
Chelodina_burrungandjii	Testudines	Chelidae	NE
Chelodina_canni	Testudines	Chelidae	NE
Chelodina_expansa	Testudines	Chelidae	NE
Chelodina_longicollis	Testudines	Chelidae	NE
Chelodina_novaeguineae	Testudines	Chelidae	LC
Chelodina_oblonga	Testudines	Chelidae	NT
Chelodina_parkeri	Testudines	Chelidae	NT
Chelodina_rugosa	Testudines	Chelidae	NE
Chelodina_steindachneri	Testudines	Chelidae	NE
Chelodina_walloyarrina	Testudines	Chelidae	NE
Chelonia_mydas	Testudines	Cheloniidae	EN
Chelonoidis_carbonarius	Testudines	Testudinidae	NE
Chelonoidis_chilensis	Testudines	Testudinidae	VU
Chelonoidis_denticulatus	Testudines	Testudinidae	VU
Chelydra_acutirostris	Testudines	Chelydridae	NE
Chelydra_rossignonii	Testudines	Chelydridae	VU
Chelydra_serpentina	Testudines	Chelydridae	LC
Chersina_angulata	Testudines	Testudinidae	LC
Chersobius_signatus	Testudines	Testudinidae	EN
Chitra_indica	Testudines	Trionychidae	EN
Chrysemys_dorsalis	Testudines	Emydidae	NE
Chrysemys_picta	Testudines	Emydidae	LC
Claudius_angustatus	Testudines	Kinosternidae	NT
Clemmys_guttata	Testudines	Emydidae	EN
Cuora_amboinensis	Testudines	Geoemydidae	EN
Cuora_flavomarginata	Testudines	Geoemydidae	EN
Cuora_galbinifrons	Testudines	Geoemydidae	CR
Cuora_mouhotii	Testudines	Geoemydidae	EN
Cyclanorbis_senegalensis	Testudines	Trionychidae	VU
Cyclemys_dentata	Testudines	Geoemydidae	NT
Cyclemys_enigmatica	Testudines	Geoemydidae	NT
Cyclemys_gemeli	Testudines	Geoemydidae	NT
Cyclemys_oldhamii	Testudines	Geoemydidae	EN
Cycloderma_aubryi	Testudines	Trionychidae	VU
Cycloderma_frenatum	Testudines	Trionychidae	EN
Deirochelys_reticularia	Testudines	Emydidae	NE
Dermatemys_mawii	Testudines	Dermatemydidae	CR
Dermochelys_coriacea	Testudines	Dermochelyidae	VU
Dogania_subplana	Testudines	Trionychidae	LC
Elseya_albagula	Testudines	Chelidae	NE
Elseya_dentata	Testudines	Chelidae	NE
Elseya_irwini	Testudines	Chelidae	NE
Elseya_lavarackorum	Testudines	Chelidae	NE
Elseya_novaeguineae	Testudines	Chelidae	LC
Elusor_macrurus	Testudines	Chelidae	LC
Emydoidea_blandingii	Testudines	Emydidae	EN
Emydura_australis	Testudines	Chelidae	NE
Emydura_macquarii	Testudines	Chelidae	NE
Emydura_subglobosa	Testudines	Chelidae	NE
Emydura_tanybaraga	Testudines	Chelidae	NE
Emydura_victoriae	Testudines	Chelidae	NE
Emys_orbicularis	Testudines	Emydidae	NT
Emys_trinacris	Testudines	Emydidae	DD
Eretmochelys_imbricata	Testudines	Cheloniidae	CR
Geochelone_elegans	Testudines	Testudinidae	VU
Geoclemys_hamiltonii	Testudines	Geoemydidae	EN
Geoemyda_spengleri	Testudines	Geoemydidae	EN
Glyptemys_insculpta	Testudines	Emydidae	EN
Glyptemys_muhlenbergii	Testudines	Emydidae	CR
Gopherus_agassizii	Testudines	Testudinidae	CR
Gopherus_berlandieri	Testudines	Testudinidae	LC
Gopherus_evgoodei	Testudines	Testudinidae	VU
Gopherus_flavomarginatus	Testudines	Testudinidae	CR
Gopherus_morafkai	Testudines	Testudinidae	NE
Gopherus_polyphemus	Testudines	Testudinidae	VU
Graptemys_barbouri	Testudines	Emydidae	VU
Graptemys_caglei	Testudines	Emydidae	EN
Graptemys_ernsti	Testudines	Emydidae	NT
Graptemys_flavimaculata	Testudines	Emydidae	VU
Graptemys_geographica	Testudines	Emydidae	LC
Graptemys_gibbonsi	Testudines	Emydidae	EN
Graptemys_nigrinoda	Testudines	Emydidae	LC
Graptemys_oculifera	Testudines	Emydidae	VU
Graptemys_ouachitensis	Testudines	Emydidae	LC
Graptemys_pearlensis	Testudines	Emydidae	EN
Graptemys_pseudogeographica	Testudines	Emydidae	LC
Graptemys_pulchra	Testudines	Emydidae	NT
Graptemys_sabinensis	Testudines	Emydidae	NE
Graptemys_versa	Testudines	Emydidae	LC
Hardella_thurjii	Testudines	Geoemydidae	EN
Heosemys_annandalii	Testudines	Geoemydidae	CR
Heosemys_grandis	Testudines	Geoemydidae	CR
Heosemys_spinosa	Testudines	Geoemydidae	EN
Homopus_areolatus	Testudines	Testudinidae	LC
Homopus_femoralis	Testudines	Testudinidae	LC
Hydromedusa_maximiliani	Testudines	Chelidae	VU
Hydromedusa_tectifera	Testudines	Chelidae	NE
Indotestudo_elongata	Testudines	Testudinidae	CR
Indotestudo_forstenii	Testudines	Testudinidae	CR
Indotestudo_travancorica	Testudines	Testudinidae	VU
Kinixys_belliana	Testudines	Testudinidae	NE
Kinixys_erosa	Testudines	Testudinidae	DD
Kinixys_homeana	Testudines	Testudinidae	CR
Kinixys_lobatsiana	Testudines	Testudinidae	VU
Kinixys_natalensis	Testudines	Testudinidae	VU
Kinixys_nogueyi	Testudines	Testudinidae	NE
Kinixys_spekii	Testudines	Testudinidae	NE
Kinixys_zombensis	Testudines	Testudinidae	NE
Kinosternon_abaxillare	Testudines	Kinosternidae	VU
Kinosternon_acutum	Testudines	Kinosternidae	NT
Kinosternon_alamosae	Testudines	Kinosternidae	DD
Kinosternon_baurii	Testudines	Kinosternidae	LC
Kinosternon_chimalhuaca	Testudines	Kinosternidae	LC
Kinosternon_creaseri	Testudines	Kinosternidae	LC
Kinosternon_dunni	Testudines	Kinosternidae	VU
Kinosternon_durangoense	Testudines	Kinosternidae	DD
Kinosternon_flavescens	Testudines	Kinosternidae	LC
Kinosternon_herrerai	Testudines	Kinosternidae	NT
Kinosternon_hirtipes	Testudines	Kinosternidae	LC
Kinosternon_integrum	Testudines	Kinosternidae	LC
Kinosternon_leucostomum	Testudines	Kinosternidae	NE
Kinosternon_oaxacae	Testudines	Kinosternidae	DD
Kinosternon_scorpioides	Testudines	Kinosternidae	NE
Kinosternon_sonoriense	Testudines	Kinosternidae	NT
Kinosternon_steindachneri	Testudines	Kinosternidae	NE
Kinosternon_stejnegeri	Testudines	Kinosternidae	LC
Kinosternon_subrubrum	Testudines	Kinosternidae	LC
Lepidochelys_kempii	Testudines	Cheloniidae	CR
Lepidochelys_olivacea	Testudines	Cheloniidae	VU
Lissemys_ceylonensis	Testudines	Trionychidae	VU
Lissemys_punctata	Testudines	Trionychidae	VU
Lissemys_scutata	Testudines	Trionychidae	LC
Macrochelys_suwanniensis	Testudines	Chelydridae	NE
Macrochelys_temminckii	Testudines	Chelydridae	VU
Malaclemys_terrapin	Testudines	Emydidae	VU
Malacochersus_tornieri	Testudines	Testudinidae	CR
Malayemys_khoratensis	Testudines	Geoemydidae	LC
Malayemys_macrocephala	Testudines	Geoemydidae	LC
Malayemys_subtrijuga	Testudines	Geoemydidae	NT
Manouria_emys	Testudines	Testudinidae	CR
Manouria_impressa	Testudines	Testudinidae	EN
Mauremys_annamensis	Testudines	Geoemydidae	CR
Mauremys_caspica	Testudines	Geoemydidae	NE
Mauremys_japonica	Testudines	Geoemydidae	NT
Mauremys_leprosa	Testudines	Geoemydidae	VU
Mauremys_mutica	Testudines	Geoemydidae	CR
Mauremys_reevesii	Testudines	Geoemydidae	EN
Mauremys_rivulata	Testudines	Geoemydidae	LC
Mauremys_sinensis	Testudines	Geoemydidae	CR
Melanochelys_tricarinata	Testudines	Geoemydidae	EN
Melanochelys_trijuga	Testudines	Geoemydidae	LC
Mesoclemmys_dahli	Testudines	Chelidae	CR
Mesoclemmys_gibba	Testudines	Chelidae	NE
Mesoclemmys_nasuta	Testudines	Chelidae	NE
Mesoclemmys_raniceps	Testudines	Chelidae	NE
Mesoclemmys_tuberculata	Testudines	Chelidae	NE
Mesoclemmys_vanderhaegei	Testudines	Chelidae	NT
Myuchelys_bellii	Testudines	Chelidae	EN
Myuchelys_georgesi	Testudines	Chelidae	DD
Myuchelys_latisternum	Testudines	Chelidae	NE
Myuchelys_purvisi	Testudines	Chelidae	DD
Natator_depressus	Testudines	Cheloniidae	DD
Nilssonia_gangetica	Testudines	Trionychidae	EN
Nilssonia_hurum	Testudines	Trionychidae	EN
Nilssonia_leithii	Testudines	Trionychidae	CR
Nilssonia_nigricans	Testudines	Trionychidae	CR
Notochelys_platynota	Testudines	Geoemydidae	VU
Orlitia_borneensis	Testudines	Geoemydidae	CR
Palea_steindachneri	Testudines	Trionychidae	CR
Pangshura_smithii	Testudines	Geoemydidae	NT
Pangshura_sylhetensis	Testudines	Geoemydidae	CR
Pangshura_tecta	Testudines	Geoemydidae	VU
Pangshura_tentoria	Testudines	Geoemydidae	LC
Pelodiscus_maackii	Testudines	Trionychidae	NE
Pelodiscus_sinensis	Testudines	Trionychidae	VU
Pelomedusa_galeata	Testudines	Pelomedusidae	LC
Pelomedusa_gehafie	Testudines	Pelomedusidae	NE
Pelomedusa_olivacea	Testudines	Pelomedusidae	NE
Pelomedusa_subrufa	Testudines	Pelomedusidae	NE
Peltocephalus_dumerilianus	Testudines	Podocnemididae	VU
Pelusios_bechuanicus	Testudines	Pelomedusidae	NE
Pelusios_castanoides	Testudines	Pelomedusidae	LC
Pelusios_gabonensis	Testudines	Pelomedusidae	NE
Pelusios_niger	Testudines	Pelomedusidae	NT
Pelusios_rhodesianus	Testudines	Pelomedusidae	LC
Pelusios_sinuatus	Testudines	Pelomedusidae	NE
Pelusios_subniger	Testudines	Pelomedusidae	LC
Phrynops_geoffroanus	Testudines	Chelidae	NE
Phrynops_hilarii	Testudines	Chelidae	NE
Phrynops_tuberosus	Testudines	Chelidae	NE
Phrynops_williamsi	Testudines	Chelidae	VU
Platemys_platycephala	Testudines	Chelidae	NE
Platysternon_megacephalum	Testudines	Platysternidae	CR
Podocnemis_erythrocephala	Testudines	Podocnemididae	VU
Podocnemis_expansa	Testudines	Podocnemididae	NE
Podocnemis_lewyana	Testudines	Podocnemididae	CR
Podocnemis_sextuberculata	Testudines	Podocnemididae	VU
Podocnemis_unifilis	Testudines	Podocnemididae	VU
Podocnemis_vogli	Testudines	Podocnemididae	NE
Psammobates_geometricus	Testudines	Testudinidae	CR
Psammobates_oculifer	Testudines	Testudinidae	NE
Psammobates_tentorius	Testudines	Testudinidae	NT
Pseudemys_alabamensis	Testudines	Emydidae	EN
Pseudemys_concinna	Testudines	Emydidae	LC
Pseudemys_floridana	Testudines	Emydidae	NT
Pseudemys_gorzugi	Testudines	Emydidae	LC
Pseudemys_nelsoni	Testudines	Emydidae	LC
Pseudemys_peninsularis	Testudines	Emydidae	LC
Pseudemys_rubriventris	Testudines	Emydidae	NT
Pseudemys_texana	Testudines	Emydidae	LC
Pyxis_arachnoides	Testudines	Testudinidae	CR
Pyxis_planicauda	Testudines	Testudinidae	CR
Rafetus_euphraticus	Testudines	Trionychidae	EN
Rheodytes_leukops	Testudines	Chelidae	VU
Rhinoclemmys_annulata	Testudines	Geoemydidae	NT
Rhinoclemmys_areolata	Testudines	Geoemydidae	NT
Rhinoclemmys_diademata	Testudines	Geoemydidae	NE
Rhinoclemmys_funerea	Testudines	Geoemydidae	NT
Rhinoclemmys_melanosterna	Testudines	Geoemydidae	NE
Rhinoclemmys_nasuta	Testudines	Geoemydidae	NT
Rhinoclemmys_pulcherrima	Testudines	Geoemydidae	NE
Rhinoclemmys_punctularia	Testudines	Geoemydidae	NE
Rhinoclemmys_rubida	Testudines	Geoemydidae	NT
Sacalia_quadriocellata	Testudines	Geoemydidae	CR
Siebenrockiella_crassicollis	Testudines	Geoemydidae	EN
Staurotypus_salvinii	Testudines	Kinosternidae	NT
Staurotypus_triporcatus	Testudines	Kinosternidae	NT
Sternotherus_carinatus	Testudines	Kinosternidae	LC
Sternotherus_depressus	Testudines	Kinosternidae	CR
Sternotherus_intermedius	Testudines	Kinosternidae	NE
Sternotherus_minor	Testudines	Kinosternidae	LC
Sternotherus_odoratus	Testudines	Kinosternidae	LC
Sternotherus_peltifer	Testudines	Kinosternidae	NE
Stigmochelys_pardalis	Testudines	Testudinidae	LC
Terrapene_carolina	Testudines	Emydidae	VU
Terrapene_coahuila	Testudines	Emydidae	EN
Terrapene_nelsoni	Testudines	Emydidae	DD
Terrapene_ornata	Testudines	Emydidae	NT
Terrapene_triunguis	Testudines	Emydidae	NE
Testudo_graeca	Testudines	Testudinidae	VU
Testudo_hermanni	Testudines	Testudinidae	NT
Testudo_horsfieldii	Testudines	Testudinidae	VU
Testudo_kleinmanni	Testudines	Testudinidae	CR
Testudo_marginata	Testudines	Testudinidae	LC
Trachemys_callirostris	Testudines	Emydidae	NE
Trachemys_decorata	Testudines	Emydidae	VU
Trachemys_decussata	Testudines	Emydidae	NE
Trachemys_dorbigni	Testudines	Emydidae	NE
Trachemys_gaigeae	Testudines	Emydidae	VU
Trachemys_grayi	Testudines	Emydidae	NE
Trachemys_hartwegi	Testudines	Emydidae	NE
Trachemys_nebulosa	Testudines	Emydidae	NE
Trachemys_ornata	Testudines	Emydidae	VU
Trachemys_scripta	Testudines	Emydidae	LC
Trachemys_stejnegeri	Testudines	Emydidae	NT
Trachemys_taylori	Testudines	Emydidae	EN
Trachemys_terrapen	Testudines	Emydidae	VU
Trachemys_venusta	Testudines	Emydidae	NE
Trachemys_yaquia	Testudines	Emydidae	VU
Trionyx_triunguis	Testudines	Trionychidae	VU
Vijayachelys_silvatica	Testudines	Geoemydidae	EN
