# Supplementary material for: Predicting Conservation Status of Testudoformes under Climate Change Using Habitat Models
Source: Animals (Basel). 2024 Aug 7;14(16):2300. doi: 10.3390/ani14162300 (PMC11350788; doi:10.3390/ani14162300)
Supplement: Supplementary file 1 [file animals-14-02300-s001.zip › Table S2 Species without occurrence points.csv]

Species	Order	Family	endangered.category
Actinemys_pallida	Testudines	Emydidae	NE
Batagur_borneoensis	Testudines	Geoemydidae	CR
Batagur_trivittata	Testudines	Geoemydidae	CR
Chelodina_gunaleni	Testudines	Chelidae	NE
Chelodina_ipudinapi	Testudines	Chelidae	NE
Chelodina_reimanni	Testudines	Chelidae	NT
Chelonoidis_niger	Testudines	Testudinidae	EX
Chitra_vandijki	Testudines	Trionychidae	CR
Cuora_aurocapitata	Testudines	Geoemydidae	CR
Cuora_bourreti	Testudines	Geoemydidae	CR
Cuora_cyclornata	Testudines	Geoemydidae	NE
Cuora_picturata	Testudines	Geoemydidae	CR
Cuora_yunnanensis	Testudines	Geoemydidae	CR
Cuora_zhoui	Testudines	Geoemydidae	CR
Elseya_auramemoria	Testudines	Chelidae	NE
Elseya_caelatus	Testudines	Chelidae	NE
Elseya_eidolon	Testudines	Chelidae	NE
Elseya_nabire	Testudines	Chelidae	NE
Elseya_orestiad	Testudines	Chelidae	NE
Elseya_papua	Testudines	Chelidae	NE
Elseya_rhodini	Testudines	Chelidae	LC
Emydura_gunaleni	Testudines	Chelidae	NE
Geochelone_platynota	Testudines	Testudinidae	CR
Kinosternon_angustipons	Testudines	Kinosternidae	VU
Leucocephalon_yuwonoi	Testudines	Geoemydidae	CR
Mesoclemmys_jurutiensis	Testudines	Chelidae	NE
Mesoclemmys_perplexa	Testudines	Chelidae	NE
Mesoclemmys_wermuthi	Testudines	Chelidae	NE
Morenia_ocellata	Testudines	Geoemydidae	EN
Pelochelys_signifera	Testudines	Trionychidae	VU
Pelodiscus_axenaria	Testudines	Trionychidae	NE
Pelodiscus_huangshanensis	Testudines	Trionychidae	NE
Pelodiscus_parviformis	Testudines	Trionychidae	NE
Pelodiscus_shipian	Testudines	Trionychidae	NE
Pelodiscus_variegatus	Testudines	Trionychidae	NE
Pelomedusa_barbata	Testudines	Pelomedusidae	NE
Pelusios_carinatus	Testudines	Pelomedusidae	NE
Pelusios_castaneus	Testudines	Pelomedusidae	EX
Pelusios_chapini	Testudines	Pelomedusidae	NE
Pelusios_upembae	Testudines	Pelomedusidae	DD
Trachemys_medemi	Testudines	Emydidae	NE
