# Supplementary material for: Predicting Conservation Status of Testudoformes under Climate Change Using Habitat Models
Source: Animals (Basel). 2024 Aug 7;14(16):2300. doi: 10.3390/ani14162300 (PMC11350788; doi:10.3390/ani14162300)
Supplement: Supplementary file 1 [file animals-14-02300-s001.zip › Table S3 Species with fewer than four occurrence points.csv]

Species	Order	Family	endangered.category	occur
Astrochelys_yniphora	Testudines	Testudinidae	CR	1
Batagur_affinis	Testudines	Geoemydidae	CR	3
Batagur_baska	Testudines	Geoemydidae	CR	3
Chelodina_kuchlingi	Testudines	Chelidae	NE	1
Chelodina_mccordi	Testudines	Chelidae	CR	2
Chelodina_pritchardi	Testudines	Chelidae	VU	3
Chersobius_boulengeri	Testudines	Testudinidae	EN	3
Chersobius_solus	Testudines	Testudinidae	VU	1
Chitra_chitra	Testudines	Trionychidae	CR	2
Cuora_mccordi	Testudines	Geoemydidae	CR	1
Cuora_pani	Testudines	Geoemydidae	CR	1
Cuora_trifasciata	Testudines	Geoemydidae	CR	2
Cyclanorbis_elegans	Testudines	Trionychidae	CR	3
Cyclemys_atripons	Testudines	Geoemydidae	EN	3
Cyclemys_fusca	Testudines	Geoemydidae	LC	3
Cyclemys_pulchristriata	Testudines	Geoemydidae	EN	3
Elseya_branderhorsti	Testudines	Chelidae	VU	2
Elseya_flaviventralis	Testudines	Chelidae	NE	3
Elseya_schultzei	Testudines	Chelidae	NE	1
Erymnochelys_madagascariensis	Testudines	Podocnemididae	CR	3
Geoemyda_japonica	Testudines	Geoemydidae	EN	2
Heosemys_depressa	Testudines	Geoemydidae	CR	1
Kinosternon_cora	Testudines	Kinosternidae	NE	2
Kinosternon_vogti	Testudines	Kinosternidae	CR	2
Mauremys_nigricans	Testudines	Geoemydidae	EN	1
Mesoclemmys_zuliae	Testudines	Chelidae	VU	1
Morenia_petersi	Testudines	Geoemydidae	EN	3
Nilssonia_formosa	Testudines	Trionychidae	CR	2
Pelochelys_bibroni	Testudines	Trionychidae	VU	3
Pelochelys_cantorii	Testudines	Trionychidae	CR	2
Pelomedusa_kobe	Testudines	Pelomedusidae	NE	1
Pelomedusa_neumanni	Testudines	Pelomedusidae	NE	3
Pelomedusa_schweinfurthi	Testudines	Pelomedusidae	NE	1
Pelomedusa_somalica	Testudines	Pelomedusidae	NE	1
Pelomedusa_variabilis	Testudines	Pelomedusidae	NE	1
Pelusios_adansonii	Testudines	Pelomedusidae	NE	3
Pelusios_broadleyi	Testudines	Pelomedusidae	VU	1
Pelusios_cupulatta	Testudines	Pelomedusidae	NE	1
Pelusios_marani	Testudines	Pelomedusidae	NE	3
Pelusios_nanus	Testudines	Pelomedusidae	NE	3
Pelusios_williamsi	Testudines	Pelomedusidae	NE	1
Pseudemydura_umbrina	Testudines	Chelidae	CR	3
Rafetus_swinhoei	Testudines	Trionychidae	CR	2
Sacalia_bealei	Testudines	Geoemydidae	EN	2
Siebenrockiella_leytensis	Testudines	Geoemydidae	CR	3
Terrapene_mexicana	Testudines	Emydidae	NE	3
Terrapene_yucatana	Testudines	Emydidae	NE	3
Trachemys_adiutrix	Testudines	Emydidae	EN	1
