# Supplementary material for: Predicting Conservation Status of Testudoformes under Climate Change Using Habitat Models
Source: Animals (Basel). 2024 Aug 7;14(16):2300. doi: 10.3390/ani14162300 (PMC11350788; doi:10.3390/ani14162300)
Supplement: Supplementary file 1 [file animals-14-02300-s001.zip › Table S4 Species with decreased distribution ranges under future climate scenarios.csv]

SSP2-4.5_2050			SSP5-8.5_2050			SSP2-4.5_2070			SSP5-8.5_2070
Species	Order	Family	Species	Order	Family	Species	Order	Family	Species	Order	Family
Acanthochelys_macrocephala	Testudines	Chelidae	Acanthochelys_radiolata	Testudines	Chelidae	Acanthochelys_radiolata	Testudines	Chelidae	Acanthochelys_macrocephala	Testudines	Chelidae
Acanthochelys_radiolata	Testudines	Chelidae	Actinemys_marmorata	Testudines	Emydidae	Actinemys_marmorata	Testudines	Emydidae	Acanthochelys_radiolata	Testudines	Chelidae
Actinemys_marmorata	Testudines	Emydidae	Aldabrachelys_gigantea	Testudines	Testudinidae	Aldabrachelys_gigantea	Testudines	Testudinidae	Actinemys_marmorata	Testudines	Emydidae
Aldabrachelys_gigantea	Testudines	Testudinidae	Amyda_cartilaginea	Testudines	Trionychidae	Amyda_cartilaginea	Testudines	Trionychidae	Aldabrachelys_gigantea	Testudines	Testudinidae
Amyda_cartilaginea	Testudines	Trionychidae	Amyda_ornata	Testudines	Trionychidae	Amyda_ornata	Testudines	Trionychidae	Amyda_cartilaginea	Testudines	Trionychidae
Apalone_ferox	Testudines	Trionychidae	Apalone_ferox	Testudines	Trionychidae	Apalone_ferox	Testudines	Trionychidae	Apalone_ferox	Testudines	Trionychidae
Apalone_mutica	Testudines	Trionychidae	Apalone_mutica	Testudines	Trionychidae	Apalone_mutica	Testudines	Trionychidae	Apalone_mutica	Testudines	Trionychidae
Apalone_spinifera	Testudines	Trionychidae	Batagur_dhongoka	Testudines	Geoemydidae	Apalone_spinifera	Testudines	Trionychidae	Carettochelys_insculpta	Testudines	Carettochelyidae
Astrochelys_radiata	Testudines	Testudinidae	Caretta_caretta	Testudines	Cheloniidae	Batagur_dhongoka	Testudines	Geoemydidae	Chelodina_burrungandjii	Testudines	Chelidae
Batagur_kachuga	Testudines	Geoemydidae	Carettochelys_insculpta	Testudines	Carettochelyidae	Carettochelys_insculpta	Testudines	Carettochelyidae	Chelodina_canni	Testudines	Chelidae
Caretta_caretta	Testudines	Cheloniidae	Chelodina_burrungandjii	Testudines	Chelidae	Chelodina_burrungandjii	Testudines	Chelidae	Chelodina_longicollis	Testudines	Chelidae
Carettochelys_insculpta	Testudines	Carettochelyidae	Chelodina_canni	Testudines	Chelidae	Chelodina_canni	Testudines	Chelidae	Chelodina_novaeguineae	Testudines	Chelidae
Centrochelys_sulcata	Testudines	Testudinidae	Chelodina_expansa	Testudines	Chelidae	Chelodina_longicollis	Testudines	Chelidae	Chelonia_mydas	Testudines	Cheloniidae
Chelodina_burrungandjii	Testudines	Chelidae	Chelodina_longicollis	Testudines	Chelidae	Chelodina_novaeguineae	Testudines	Chelidae	Chelonoidis_carbonarius	Testudines	Testudinidae
Chelodina_canni	Testudines	Chelidae	Chelodina_novaeguineae	Testudines	Chelidae	Chelodina_rugosa	Testudines	Chelidae	Chelonoidis_denticulatus	Testudines	Testudinidae
Chelodina_expansa	Testudines	Chelidae	Chelodina_oblonga	Testudines	Chelidae	Chelonia_mydas	Testudines	Cheloniidae	Chersina_angulata	Testudines	Testudinidae
Chelodina_longicollis	Testudines	Chelidae	Chelodina_rugosa	Testudines	Chelidae	Chelonoidis_carbonarius	Testudines	Testudinidae	Chersobius_signatus	Testudines	Testudinidae
Chelodina_novaeguineae	Testudines	Chelidae	Chelonia_mydas	Testudines	Cheloniidae	Chelonoidis_chilensis	Testudines	Testudinidae	Claudius_angustatus	Testudines	Kinosternidae
Chelodina_rugosa	Testudines	Chelidae	Chelonoidis_carbonarius	Testudines	Testudinidae	Chelonoidis_denticulatus	Testudines	Testudinidae	Clemmys_guttata	Testudines	Emydidae
Chelonoidis_carbonarius	Testudines	Testudinidae	Chelonoidis_denticulatus	Testudines	Testudinidae	Chelydra_rossignonii	Testudines	Chelydridae	Cuora_amboinensis	Testudines	Geoemydidae
Chelonoidis_chilensis	Testudines	Testudinidae	Chersina_angulata	Testudines	Testudinidae	Chersobius_signatus	Testudines	Testudinidae	Cuora_flavomarginata	Testudines	Geoemydidae
Chelydra_rossignonii	Testudines	Chelydridae	Chersobius_signatus	Testudines	Testudinidae	Claudius_angustatus	Testudines	Kinosternidae	Cyclemys_dentata	Testudines	Geoemydidae
Chelydra_serpentina	Testudines	Chelydridae	Claudius_angustatus	Testudines	Kinosternidae	Clemmys_guttata	Testudines	Emydidae	Cyclemys_gemeli	Testudines	Geoemydidae
Chersina_angulata	Testudines	Testudinidae	Cuora_amboinensis	Testudines	Geoemydidae	Cuora_amboinensis	Testudines	Geoemydidae	Cycloderma_aubryi	Testudines	Trionychidae
Chersobius_signatus	Testudines	Testudinidae	Cyclanorbis_senegalensis	Testudines	Trionychidae	Cyclanorbis_senegalensis	Testudines	Trionychidae	Dermatemys_mawii	Testudines	Dermatemydidae
Chitra_indica	Testudines	Trionychidae	Cyclemys_dentata	Testudines	Geoemydidae	Cyclemys_dentata	Testudines	Geoemydidae	Dermochelys_coriacea	Testudines	Dermochelyidae
Claudius_angustatus	Testudines	Kinosternidae	Cyclemys_gemeli	Testudines	Geoemydidae	Cyclemys_gemeli	Testudines	Geoemydidae	Dogania_subplana	Testudines	Trionychidae
Clemmys_guttata	Testudines	Emydidae	Cyclemys_oldhamii	Testudines	Geoemydidae	Cyclemys_oldhamii	Testudines	Geoemydidae	Elseya_albagula	Testudines	Chelidae
Cuora_amboinensis	Testudines	Geoemydidae	Cycloderma_aubryi	Testudines	Trionychidae	Cycloderma_aubryi	Testudines	Trionychidae	Elseya_irwini	Testudines	Chelidae
Cuora_flavomarginata	Testudines	Geoemydidae	Dermatemys_mawii	Testudines	Dermatemydidae	Dermatemys_mawii	Testudines	Dermatemydidae	Emydoidea_blandingii	Testudines	Emydidae
Cuora_mouhotii	Testudines	Geoemydidae	Dermochelys_coriacea	Testudines	Dermochelyidae	Dermochelys_coriacea	Testudines	Dermochelyidae	Emydura_australis	Testudines	Chelidae
Cyclanorbis_senegalensis	Testudines	Trionychidae	Dogania_subplana	Testudines	Trionychidae	Dogania_subplana	Testudines	Trionychidae	Emydura_victoriae	Testudines	Chelidae
Cyclemys_dentata	Testudines	Geoemydidae	Elseya_albagula	Testudines	Chelidae	Elseya_albagula	Testudines	Chelidae	Eretmochelys_imbricata	Testudines	Cheloniidae
Cyclemys_gemeli	Testudines	Geoemydidae	Elseya_dentata	Testudines	Chelidae	Elseya_dentata	Testudines	Chelidae	Geochelone_elegans	Testudines	Testudinidae
Cycloderma_aubryi	Testudines	Trionychidae	Elseya_irwini	Testudines	Chelidae	Elseya_irwini	Testudines	Chelidae	Gopherus_morafkai	Testudines	Testudinidae
Dermatemys_mawii	Testudines	Dermatemydidae	Elseya_lavarackorum	Testudines	Chelidae	Elusor_macrurus	Testudines	Chelidae	Graptemys_caglei	Testudines	Emydidae
Dermochelys_coriacea	Testudines	Dermochelyidae	Elseya_novaeguineae	Testudines	Chelidae	Emydoidea_blandingii	Testudines	Emydidae	Graptemys_ernsti	Testudines	Emydidae
Dogania_subplana	Testudines	Trionychidae	Elusor_macrurus	Testudines	Chelidae	Emydura_macquarii	Testudines	Chelidae	Graptemys_geographica	Testudines	Emydidae
Elseya_albagula	Testudines	Chelidae	Emydura_australis	Testudines	Chelidae	Emydura_subglobosa	Testudines	Chelidae	Graptemys_nigrinoda	Testudines	Emydidae
Elseya_dentata	Testudines	Chelidae	Emydura_macquarii	Testudines	Chelidae	Emydura_tanybaraga	Testudines	Chelidae	Graptemys_ouachitensis	Testudines	Emydidae
Elseya_novaeguineae	Testudines	Chelidae	Emydura_subglobosa	Testudines	Chelidae	Emydura_victoriae	Testudines	Chelidae	Graptemys_pearlensis	Testudines	Emydidae
Emydoidea_blandingii	Testudines	Emydidae	Emydura_victoriae	Testudines	Chelidae	Eretmochelys_imbricata	Testudines	Cheloniidae	Graptemys_pseudogeographica	Testudines	Emydidae
Emydura_australis	Testudines	Chelidae	Eretmochelys_imbricata	Testudines	Cheloniidae	Geochelone_elegans	Testudines	Testudinidae	Graptemys_pulchra	Testudines	Emydidae
Emydura_macquarii	Testudines	Chelidae	Glyptemys_muhlenbergii	Testudines	Emydidae	Glyptemys_muhlenbergii	Testudines	Emydidae	Graptemys_sabinensis	Testudines	Emydidae
Emydura_subglobosa	Testudines	Chelidae	Gopherus_evgoodei	Testudines	Testudinidae	Gopherus_morafkai	Testudines	Testudinidae	Graptemys_versa	Testudines	Emydidae
Emydura_victoriae	Testudines	Chelidae	Gopherus_morafkai	Testudines	Testudinidae	Graptemys_barbouri	Testudines	Emydidae	Heosemys_spinosa	Testudines	Geoemydidae
Eretmochelys_imbricata	Testudines	Cheloniidae	Graptemys_barbouri	Testudines	Emydidae	Graptemys_ernsti	Testudines	Emydidae	Homopus_areolatus	Testudines	Testudinidae
Geochelone_elegans	Testudines	Testudinidae	Graptemys_caglei	Testudines	Emydidae	Graptemys_nigrinoda	Testudines	Emydidae	Homopus_femoralis	Testudines	Testudinidae
Glyptemys_insculpta	Testudines	Emydidae	Graptemys_ernsti	Testudines	Emydidae	Graptemys_ouachitensis	Testudines	Emydidae	Hydromedusa_maximiliani	Testudines	Chelidae
Gopherus_morafkai	Testudines	Testudinidae	Graptemys_flavimaculata	Testudines	Emydidae	Graptemys_pearlensis	Testudines	Emydidae	Indotestudo_elongata	Testudines	Testudinidae
Gopherus_polyphemus	Testudines	Testudinidae	Graptemys_gibbonsi	Testudines	Emydidae	Graptemys_pulchra	Testudines	Emydidae	Indotestudo_forstenii	Testudines	Testudinidae
Graptemys_barbouri	Testudines	Emydidae	Graptemys_ouachitensis	Testudines	Emydidae	Graptemys_sabinensis	Testudines	Emydidae	Kinixys_erosa	Testudines	Testudinidae
Graptemys_ernsti	Testudines	Emydidae	Graptemys_pearlensis	Testudines	Emydidae	Graptemys_versa	Testudines	Emydidae	Kinixys_homeana	Testudines	Testudinidae
Graptemys_flavimaculata	Testudines	Emydidae	Graptemys_pulchra	Testudines	Emydidae	Heosemys_annandalii	Testudines	Geoemydidae	Kinixys_lobatsiana	Testudines	Testudinidae
Graptemys_geographica	Testudines	Emydidae	Graptemys_sabinensis	Testudines	Emydidae	Heosemys_grandis	Testudines	Geoemydidae	Kinosternon_baurii	Testudines	Kinosternidae
Graptemys_gibbonsi	Testudines	Emydidae	Graptemys_versa	Testudines	Emydidae	Heosemys_spinosa	Testudines	Geoemydidae	Kinosternon_chimalhuaca	Testudines	Kinosternidae
Graptemys_nigrinoda	Testudines	Emydidae	Heosemys_grandis	Testudines	Geoemydidae	Homopus_areolatus	Testudines	Testudinidae	Kinosternon_creaseri	Testudines	Kinosternidae
Graptemys_oculifera	Testudines	Emydidae	Heosemys_spinosa	Testudines	Geoemydidae	Homopus_femoralis	Testudines	Testudinidae	Kinosternon_durangoense	Testudines	Kinosternidae
Graptemys_ouachitensis	Testudines	Emydidae	Homopus_femoralis	Testudines	Testudinidae	Hydromedusa_maximiliani	Testudines	Chelidae	Kinosternon_hirtipes	Testudines	Kinosternidae
Graptemys_pearlensis	Testudines	Emydidae	Hydromedusa_maximiliani	Testudines	Chelidae	Indotestudo_elongata	Testudines	Testudinidae	Kinosternon_integrum	Testudines	Kinosternidae
Graptemys_pseudogeographica	Testudines	Emydidae	Hydromedusa_tectifera	Testudines	Chelidae	Indotestudo_forstenii	Testudines	Testudinidae	Kinosternon_scorpioides	Testudines	Kinosternidae
Graptemys_pulchra	Testudines	Emydidae	Indotestudo_elongata	Testudines	Testudinidae	Kinixys_erosa	Testudines	Testudinidae	Kinosternon_sonoriense	Testudines	Kinosternidae
Graptemys_versa	Testudines	Emydidae	Indotestudo_forstenii	Testudines	Testudinidae	Kinixys_homeana	Testudines	Testudinidae	Kinosternon_steindachneri	Testudines	Kinosternidae
Heosemys_grandis	Testudines	Geoemydidae	Indotestudo_travancorica	Testudines	Testudinidae	Kinixys_lobatsiana	Testudines	Testudinidae	Kinosternon_stejnegeri	Testudines	Kinosternidae
Homopus_femoralis	Testudines	Testudinidae	Kinixys_homeana	Testudines	Testudinidae	Kinosternon_acutum	Testudines	Kinosternidae	Lepidochelys_kempii	Testudines	Cheloniidae
Hydromedusa_maximiliani	Testudines	Chelidae	Kinixys_lobatsiana	Testudines	Testudinidae	Kinosternon_alamosae	Testudines	Kinosternidae	Lepidochelys_olivacea	Testudines	Cheloniidae
Indotestudo_elongata	Testudines	Testudinidae	Kinixys_natalensis	Testudines	Testudinidae	Kinosternon_baurii	Testudines	Kinosternidae	Lissemys_ceylonensis	Testudines	Trionychidae
Indotestudo_forstenii	Testudines	Testudinidae	Kinixys_spekii	Testudines	Testudinidae	Kinosternon_chimalhuaca	Testudines	Kinosternidae	Lissemys_punctata	Testudines	Trionychidae
Kinixys_erosa	Testudines	Testudinidae	Kinosternon_acutum	Testudines	Kinosternidae	Kinosternon_dunni	Testudines	Kinosternidae	Lissemys_scutata	Testudines	Trionychidae
Kinixys_homeana	Testudines	Testudinidae	Kinosternon_alamosae	Testudines	Kinosternidae	Kinosternon_durangoense	Testudines	Kinosternidae	Malaclemys_terrapin	Testudines	Emydidae
Kinixys_lobatsiana	Testudines	Testudinidae	Kinosternon_baurii	Testudines	Kinosternidae	Kinosternon_hirtipes	Testudines	Kinosternidae	Manouria_emys	Testudines	Testudinidae
Kinosternon_baurii	Testudines	Kinosternidae	Kinosternon_chimalhuaca	Testudines	Kinosternidae	Kinosternon_integrum	Testudines	Kinosternidae	Mauremys_caspica	Testudines	Geoemydidae
Kinosternon_chimalhuaca	Testudines	Kinosternidae	Kinosternon_creaseri	Testudines	Kinosternidae	Kinosternon_oaxacae	Testudines	Kinosternidae	Mauremys_japonica	Testudines	Geoemydidae
Kinosternon_dunni	Testudines	Kinosternidae	Kinosternon_dunni	Testudines	Kinosternidae	Kinosternon_scorpioides	Testudines	Kinosternidae	Mauremys_reevesii	Testudines	Geoemydidae
Kinosternon_durangoense	Testudines	Kinosternidae	Kinosternon_durangoense	Testudines	Kinosternidae	Kinosternon_steindachneri	Testudines	Kinosternidae	Mauremys_rivulata	Testudines	Geoemydidae
Kinosternon_flavescens	Testudines	Kinosternidae	Kinosternon_oaxacae	Testudines	Kinosternidae	Kinosternon_stejnegeri	Testudines	Kinosternidae	Mauremys_sinensis	Testudines	Geoemydidae
Kinosternon_hirtipes	Testudines	Kinosternidae	Kinosternon_scorpioides	Testudines	Kinosternidae	Lepidochelys_kempii	Testudines	Cheloniidae	Melanochelys_tricarinata	Testudines	Geoemydidae
Kinosternon_scorpioides	Testudines	Kinosternidae	Kinosternon_steindachneri	Testudines	Kinosternidae	Lepidochelys_olivacea	Testudines	Cheloniidae	Melanochelys_trijuga	Testudines	Geoemydidae
Kinosternon_steindachneri	Testudines	Kinosternidae	Lepidochelys_kempii	Testudines	Cheloniidae	Lissemys_punctata	Testudines	Trionychidae	Mesoclemmys_dahli	Testudines	Chelidae
Kinosternon_stejnegeri	Testudines	Kinosternidae	Lepidochelys_olivacea	Testudines	Cheloniidae	Lissemys_scutata	Testudines	Trionychidae	Mesoclemmys_tuberculata	Testudines	Chelidae
Lepidochelys_kempii	Testudines	Cheloniidae	Lissemys_ceylonensis	Testudines	Trionychidae	Macrochelys_suwanniensis	Testudines	Chelydridae	Mesoclemmys_vanderhaegei	Testudines	Chelidae
Lepidochelys_olivacea	Testudines	Cheloniidae	Lissemys_punctata	Testudines	Trionychidae	Malaclemys_terrapin	Testudines	Emydidae	Myuchelys_bellii	Testudines	Chelidae
Lissemys_ceylonensis	Testudines	Trionychidae	Lissemys_scutata	Testudines	Trionychidae	Malayemys_subtrijuga	Testudines	Geoemydidae	Myuchelys_georgesi	Testudines	Chelidae
Lissemys_scutata	Testudines	Trionychidae	Malaclemys_terrapin	Testudines	Emydidae	Manouria_emys	Testudines	Testudinidae	Myuchelys_latisternum	Testudines	Chelidae
Malaclemys_terrapin	Testudines	Emydidae	Manouria_emys	Testudines	Testudinidae	Mauremys_caspica	Testudines	Geoemydidae	Myuchelys_purvisi	Testudines	Chelidae
Malacochersus_tornieri	Testudines	Testudinidae	Mauremys_annamensis	Testudines	Geoemydidae	Mauremys_japonica	Testudines	Geoemydidae	Nilssonia_leithii	Testudines	Trionychidae
Manouria_emys	Testudines	Testudinidae	Mauremys_japonica	Testudines	Geoemydidae	Mauremys_rivulata	Testudines	Geoemydidae	Pangshura_sylhetensis	Testudines	Geoemydidae
Mauremys_caspica	Testudines	Geoemydidae	Mauremys_rivulata	Testudines	Geoemydidae	Mauremys_sinensis	Testudines	Geoemydidae	Pangshura_tecta	Testudines	Geoemydidae
Mauremys_japonica	Testudines	Geoemydidae	Mauremys_sinensis	Testudines	Geoemydidae	Melanochelys_tricarinata	Testudines	Geoemydidae	Pelodiscus_sinensis	Testudines	Trionychidae
Mauremys_rivulata	Testudines	Geoemydidae	Melanochelys_tricarinata	Testudines	Geoemydidae	Melanochelys_trijuga	Testudines	Geoemydidae	Pelomedusa_galeata	Testudines	Pelomedusidae
Mauremys_sinensis	Testudines	Geoemydidae	Melanochelys_trijuga	Testudines	Geoemydidae	Mesoclemmys_raniceps	Testudines	Chelidae	Pelomedusa_gehafie	Testudines	Pelomedusidae
Mesoclemmys_gibba	Testudines	Chelidae	Myuchelys_georgesi	Testudines	Chelidae	Mesoclemmys_tuberculata	Testudines	Chelidae	Pelomedusa_olivacea	Testudines	Pelomedusidae
Mesoclemmys_raniceps	Testudines	Chelidae	Myuchelys_latisternum	Testudines	Chelidae	Myuchelys_georgesi	Testudines	Chelidae	Pelusios_bechuanicus	Testudines	Pelomedusidae
Myuchelys_bellii	Testudines	Chelidae	Myuchelys_purvisi	Testudines	Chelidae	Myuchelys_latisternum	Testudines	Chelidae	Pelusios_castanoides	Testudines	Pelomedusidae
Myuchelys_georgesi	Testudines	Chelidae	Nilssonia_leithii	Testudines	Trionychidae	Myuchelys_purvisi	Testudines	Chelidae	Pelusios_gabonensis	Testudines	Pelomedusidae
Myuchelys_latisternum	Testudines	Chelidae	Nilssonia_nigricans	Testudines	Trionychidae	Natator_depressus	Testudines	Cheloniidae	Pelusios_rhodesianus	Testudines	Pelomedusidae
Myuchelys_purvisi	Testudines	Chelidae	Pangshura_sylhetensis	Testudines	Geoemydidae	Nilssonia_leithii	Testudines	Trionychidae	Pelusios_sinuatus	Testudines	Pelomedusidae
Natator_depressus	Testudines	Cheloniidae	Pangshura_tecta	Testudines	Geoemydidae	Nilssonia_nigricans	Testudines	Trionychidae	Pelusios_subniger	Testudines	Pelomedusidae
Nilssonia_leithii	Testudines	Trionychidae	Pelodiscus_sinensis	Testudines	Trionychidae	Orlitia_borneensis	Testudines	Geoemydidae	Phrynops_geoffroanus	Testudines	Chelidae
Nilssonia_nigricans	Testudines	Trionychidae	Pelomedusa_galeata	Testudines	Pelomedusidae	Pangshura_sylhetensis	Testudines	Geoemydidae	Phrynops_tuberosus	Testudines	Chelidae
Notochelys_platynota	Testudines	Geoemydidae	Pelomedusa_gehafie	Testudines	Pelomedusidae	Pangshura_tecta	Testudines	Geoemydidae	Platemys_platycephala	Testudines	Chelidae
Orlitia_borneensis	Testudines	Geoemydidae	Pelomedusa_olivacea	Testudines	Pelomedusidae	Pangshura_tentoria	Testudines	Geoemydidae	Podocnemis_erythrocephala	Testudines	Podocnemididae
Palea_steindachneri	Testudines	Trionychidae	Pelusios_bechuanicus	Testudines	Pelomedusidae	Pelomedusa_galeata	Testudines	Pelomedusidae	Podocnemis_expansa	Testudines	Podocnemididae
Pangshura_sylhetensis	Testudines	Geoemydidae	Pelusios_gabonensis	Testudines	Pelomedusidae	Pelomedusa_olivacea	Testudines	Pelomedusidae	Podocnemis_lewyana	Testudines	Podocnemididae
Pangshura_tecta	Testudines	Geoemydidae	Pelusios_niger	Testudines	Pelomedusidae	Pelusios_castanoides	Testudines	Pelomedusidae	Podocnemis_sextuberculata	Testudines	Podocnemididae
Pelodiscus_sinensis	Testudines	Trionychidae	Pelusios_rhodesianus	Testudines	Pelomedusidae	Pelusios_gabonensis	Testudines	Pelomedusidae	Psammobates_geometricus	Testudines	Testudinidae
Pelomedusa_gehafie	Testudines	Pelomedusidae	Pelusios_sinuatus	Testudines	Pelomedusidae	Pelusios_sinuatus	Testudines	Pelomedusidae	Psammobates_tentorius	Testudines	Testudinidae
Pelomedusa_olivacea	Testudines	Pelomedusidae	Phrynops_geoffroanus	Testudines	Chelidae	Phrynops_geoffroanus	Testudines	Chelidae	Pseudemys_texana	Testudines	Emydidae
Pelusios_castanoides	Testudines	Pelomedusidae	Platemys_platycephala	Testudines	Chelidae	Platemys_platycephala	Testudines	Chelidae	Rafetus_euphraticus	Testudines	Trionychidae
Pelusios_gabonensis	Testudines	Pelomedusidae	Podocnemis_erythrocephala	Testudines	Podocnemididae	Podocnemis_erythrocephala	Testudines	Podocnemididae	Rhinoclemmys_diademata	Testudines	Geoemydidae
Pelusios_niger	Testudines	Pelomedusidae	Podocnemis_expansa	Testudines	Podocnemididae	Podocnemis_unifilis	Testudines	Podocnemididae	Rhinoclemmys_rubida	Testudines	Geoemydidae
Pelusios_rhodesianus	Testudines	Pelomedusidae	Podocnemis_unifilis	Testudines	Podocnemididae	Podocnemis_vogli	Testudines	Podocnemididae	Sacalia_quadriocellata	Testudines	Geoemydidae
Pelusios_sinuatus	Testudines	Pelomedusidae	Podocnemis_vogli	Testudines	Podocnemididae	Psammobates_geometricus	Testudines	Testudinidae	Sternotherus_carinatus	Testudines	Kinosternidae
Pelusios_subniger	Testudines	Pelomedusidae	Psammobates_geometricus	Testudines	Testudinidae	Psammobates_oculifer	Testudines	Testudinidae	Sternotherus_depressus	Testudines	Kinosternidae
Phrynops_geoffroanus	Testudines	Chelidae	Psammobates_tentorius	Testudines	Testudinidae	Psammobates_tentorius	Testudines	Testudinidae	Sternotherus_intermedius	Testudines	Kinosternidae
Platemys_platycephala	Testudines	Chelidae	Pseudemys_alabamensis	Testudines	Emydidae	Pseudemys_floridana	Testudines	Emydidae	Sternotherus_peltifer	Testudines	Kinosternidae
Podocnemis_erythrocephala	Testudines	Podocnemididae	Pseudemys_nelsoni	Testudines	Emydidae	Pseudemys_nelsoni	Testudines	Emydidae	Terrapene_nelsoni	Testudines	Emydidae
Podocnemis_expansa	Testudines	Podocnemididae	Pseudemys_peninsularis	Testudines	Emydidae	Pseudemys_peninsularis	Testudines	Emydidae	Terrapene_ornata	Testudines	Emydidae
Podocnemis_lewyana	Testudines	Podocnemididae	Pseudemys_rubriventris	Testudines	Emydidae	Pseudemys_texana	Testudines	Emydidae	Terrapene_triunguis	Testudines	Emydidae
Podocnemis_sextuberculata	Testudines	Podocnemididae	Pyxis_arachnoides	Testudines	Testudinidae	Pyxis_arachnoides	Testudines	Testudinidae	Testudo_marginata	Testudines	Testudinidae
Podocnemis_vogli	Testudines	Podocnemididae	Rhinoclemmys_diademata	Testudines	Geoemydidae	Rhinoclemmys_diademata	Testudines	Geoemydidae	Trachemys_callirostris	Testudines	Emydidae
Psammobates_geometricus	Testudines	Testudinidae	Rhinoclemmys_nasuta	Testudines	Geoemydidae	Rhinoclemmys_rubida	Testudines	Geoemydidae	Trachemys_decorata	Testudines	Emydidae
Psammobates_oculifer	Testudines	Testudinidae	Rhinoclemmys_rubida	Testudines	Geoemydidae	Sacalia_quadriocellata	Testudines	Geoemydidae	Trachemys_gaigeae	Testudines	Emydidae
Psammobates_tentorius	Testudines	Testudinidae	Sacalia_quadriocellata	Testudines	Geoemydidae	Siebenrockiella_crassicollis	Testudines	Geoemydidae	Trachemys_grayi	Testudines	Emydidae
Pseudemys_nelsoni	Testudines	Emydidae	Siebenrockiella_crassicollis	Testudines	Geoemydidae	Staurotypus_triporcatus	Testudines	Kinosternidae	Trachemys_hartwegi	Testudines	Emydidae
Pseudemys_peninsularis	Testudines	Emydidae	Staurotypus_triporcatus	Testudines	Kinosternidae	Sternotherus_depressus	Testudines	Kinosternidae	Trachemys_taylori	Testudines	Emydidae
Pseudemys_texana	Testudines	Emydidae	Sternotherus_carinatus	Testudines	Kinosternidae	Sternotherus_intermedius	Testudines	Kinosternidae	Trachemys_terrapen	Testudines	Emydidae
Pyxis_arachnoides	Testudines	Testudinidae	Sternotherus_depressus	Testudines	Kinosternidae	Sternotherus_minor	Testudines	Kinosternidae	Trachemys_venusta	Testudines	Emydidae
Pyxis_planicauda	Testudines	Testudinidae	Sternotherus_intermedius	Testudines	Kinosternidae	Sternotherus_odoratus	Testudines	Kinosternidae	Trachemys_yaquia	Testudines	Emydidae
Rafetus_euphraticus	Testudines	Trionychidae	Terrapene_coahuila	Testudines	Emydidae	Terrapene_nelsoni	Testudines	Emydidae	Vijayachelys_silvatica	Testudines	Geoemydidae
Rhinoclemmys_melanosterna	Testudines	Geoemydidae	Terrapene_ornata	Testudines	Emydidae	Terrapene_ornata	Testudines	Emydidae
Rhinoclemmys_nasuta	Testudines	Geoemydidae	Terrapene_triunguis	Testudines	Emydidae	Terrapene_triunguis	Testudines	Emydidae
Rhinoclemmys_rubida	Testudines	Geoemydidae	Testudo_marginata	Testudines	Testudinidae	Testudo_graeca	Testudines	Testudinidae
Siebenrockiella_crassicollis	Testudines	Geoemydidae	Trachemys_callirostris	Testudines	Emydidae	Testudo_kleinmanni	Testudines	Testudinidae
Staurotypus_triporcatus	Testudines	Kinosternidae	Trachemys_decorata	Testudines	Emydidae	Testudo_marginata	Testudines	Testudinidae
Sternotherus_depressus	Testudines	Kinosternidae	Trachemys_gaigeae	Testudines	Emydidae	Trachemys_callirostris	Testudines	Emydidae
Sternotherus_intermedius	Testudines	Kinosternidae	Trachemys_grayi	Testudines	Emydidae	Trachemys_decorata	Testudines	Emydidae
Sternotherus_minor	Testudines	Kinosternidae	Trachemys_hartwegi	Testudines	Emydidae	Trachemys_decussata	Testudines	Emydidae
Sternotherus_odoratus	Testudines	Kinosternidae	Trachemys_scripta	Testudines	Emydidae	Trachemys_gaigeae	Testudines	Emydidae
Sternotherus_peltifer	Testudines	Kinosternidae	Trachemys_taylori	Testudines	Emydidae	Trachemys_grayi	Testudines	Emydidae
Terrapene_carolina	Testudines	Emydidae	Trachemys_terrapen	Testudines	Emydidae	Trachemys_hartwegi	Testudines	Emydidae
Terrapene_ornata	Testudines	Emydidae	Trachemys_yaquia	Testudines	Emydidae	Trachemys_nebulosa	Testudines	Emydidae
Terrapene_triunguis	Testudines	Emydidae	Vijayachelys_silvatica	Testudines	Geoemydidae	Trachemys_scripta	Testudines	Emydidae
Testudo_graeca	Testudines	Testudinidae				Trachemys_taylori	Testudines	Emydidae
Testudo_marginata	Testudines	Testudinidae				Trachemys_terrapen	Testudines	Emydidae
Trachemys_callirostris	Testudines	Emydidae				Trachemys_yaquia	Testudines	Emydidae
Trachemys_decorata	Testudines	Emydidae
Trachemys_decussata	Testudines	Emydidae
Trachemys_gaigeae	Testudines	Emydidae
Trachemys_grayi	Testudines	Emydidae
Trachemys_hartwegi	Testudines	Emydidae
Trachemys_scripta	Testudines	Emydidae
Trachemys_stejnegeri	Testudines	Emydidae
Trachemys_taylori	Testudines	Emydidae
Trachemys_terrapen	Testudines	Emydidae
Vijayachelys_silvatica	Testudines	Geoemydidae
