# Supplementary material for: Predicting Conservation Status of Testudoformes under Climate Change Using Habitat Models
Source: Animals (Basel). 2024 Aug 7;14(16):2300. doi: 10.3390/ani14162300 (PMC11350788; doi:10.3390/ani14162300)
Supplement: Supplementary file 1 [file animals-14-02300-s001.zip › Table S5 Species with expanded distribution ranges under future climate scenarios.csv]

SSP2-4.5_2050			SSP5-8.5_2050			SSP2-4.5_2070			SSP5-8.5_2070
Species	Order	Family	Species	Order	Family	Species	Order	Family	Species	Order	Family
Acanthochelys_pallidipectoris	Testudines	Chelidae	Acanthochelys_macrocephala	Testudines	Chelidae	Acanthochelys_macrocephala	Testudines	Chelidae	Acanthochelys_pallidipectoris	Testudines	Chelidae
Acanthochelys_spixii	Testudines	Chelidae	Acanthochelys_pallidipectoris	Testudines	Chelidae	Acanthochelys_pallidipectoris	Testudines	Chelidae	Acanthochelys_spixii	Testudines	Chelidae
Amyda_ornata	Testudines	Trionychidae	Acanthochelys_spixii	Testudines	Chelidae	Acanthochelys_spixii	Testudines	Chelidae	Amyda_ornata	Testudines	Trionychidae
Batagur_dhongoka	Testudines	Geoemydidae	Apalone_spinifera	Testudines	Trionychidae	Astrochelys_radiata	Testudines	Testudinidae	Apalone_spinifera	Testudines	Trionychidae
Chelodina_oblonga	Testudines	Chelidae	Astrochelys_radiata	Testudines	Testudinidae	Batagur_kachuga	Testudines	Geoemydidae	Astrochelys_radiata	Testudines	Testudinidae
Chelodina_steindachneri	Testudines	Chelidae	Batagur_kachuga	Testudines	Geoemydidae	Caretta_caretta	Testudines	Cheloniidae	Batagur_dhongoka	Testudines	Geoemydidae
Chelodina_walloyarrina	Testudines	Chelidae	Centrochelys_sulcata	Testudines	Testudinidae	Centrochelys_sulcata	Testudines	Testudinidae	Batagur_kachuga	Testudines	Geoemydidae
Chelonia_mydas	Testudines	Cheloniidae	Chelodina_parkeri	Testudines	Chelidae	Chelodina_expansa	Testudines	Chelidae	Caretta_caretta	Testudines	Cheloniidae
Chelonoidis_denticulatus	Testudines	Testudinidae	Chelodina_steindachneri	Testudines	Chelidae	Chelodina_oblonga	Testudines	Chelidae	Centrochelys_sulcata	Testudines	Testudinidae
Chelydra_acutirostris	Testudines	Chelydridae	Chelodina_walloyarrina	Testudines	Chelidae	Chelodina_parkeri	Testudines	Chelidae	Chelodina_expansa	Testudines	Chelidae
Chrysemys_dorsalis	Testudines	Emydidae	Chelonoidis_chilensis	Testudines	Testudinidae	Chelodina_steindachneri	Testudines	Chelidae	Chelodina_oblonga	Testudines	Chelidae
Chrysemys_picta	Testudines	Emydidae	Chelydra_acutirostris	Testudines	Chelydridae	Chelodina_walloyarrina	Testudines	Chelidae	Chelodina_parkeri	Testudines	Chelidae
Cuora_galbinifrons	Testudines	Geoemydidae	Chelydra_rossignonii	Testudines	Chelydridae	Chelydra_acutirostris	Testudines	Chelydridae	Chelodina_rugosa	Testudines	Chelidae
Cyclemys_enigmatica	Testudines	Geoemydidae	Chelydra_serpentina	Testudines	Chelydridae	Chelydra_serpentina	Testudines	Chelydridae	Chelodina_steindachneri	Testudines	Chelidae
Cyclemys_oldhamii	Testudines	Geoemydidae	Chitra_indica	Testudines	Trionychidae	Chersina_angulata	Testudines	Testudinidae	Chelodina_walloyarrina	Testudines	Chelidae
Cycloderma_frenatum	Testudines	Trionychidae	Chrysemys_dorsalis	Testudines	Emydidae	Chitra_indica	Testudines	Trionychidae	Chelonoidis_chilensis	Testudines	Testudinidae
Deirochelys_reticularia	Testudines	Emydidae	Chrysemys_picta	Testudines	Emydidae	Chrysemys_dorsalis	Testudines	Emydidae	Chelydra_acutirostris	Testudines	Chelydridae
Elseya_irwini	Testudines	Chelidae	Clemmys_guttata	Testudines	Emydidae	Chrysemys_picta	Testudines	Emydidae	Chelydra_rossignonii	Testudines	Chelydridae
Elseya_lavarackorum	Testudines	Chelidae	Cuora_flavomarginata	Testudines	Geoemydidae	Cuora_flavomarginata	Testudines	Geoemydidae	Chelydra_serpentina	Testudines	Chelydridae
Elusor_macrurus	Testudines	Chelidae	Cuora_galbinifrons	Testudines	Geoemydidae	Cuora_galbinifrons	Testudines	Geoemydidae	Chitra_indica	Testudines	Trionychidae
Emydura_tanybaraga	Testudines	Chelidae	Cuora_mouhotii	Testudines	Geoemydidae	Cuora_mouhotii	Testudines	Geoemydidae	Chrysemys_dorsalis	Testudines	Emydidae
Emys_orbicularis	Testudines	Emydidae	Cyclemys_enigmatica	Testudines	Geoemydidae	Cyclemys_enigmatica	Testudines	Geoemydidae	Chrysemys_picta	Testudines	Emydidae
Emys_trinacris	Testudines	Emydidae	Cycloderma_frenatum	Testudines	Trionychidae	Cycloderma_frenatum	Testudines	Trionychidae	Cuora_galbinifrons	Testudines	Geoemydidae
Geoclemys_hamiltonii	Testudines	Geoemydidae	Deirochelys_reticularia	Testudines	Emydidae	Deirochelys_reticularia	Testudines	Emydidae	Cuora_mouhotii	Testudines	Geoemydidae
Geoemyda_spengleri	Testudines	Geoemydidae	Emydura_tanybaraga	Testudines	Chelidae	Elseya_lavarackorum	Testudines	Chelidae	Cyclanorbis_senegalensis	Testudines	Trionychidae
Glyptemys_muhlenbergii	Testudines	Emydidae	Emys_orbicularis	Testudines	Emydidae	Elseya_novaeguineae	Testudines	Chelidae	Cyclemys_enigmatica	Testudines	Geoemydidae
Gopherus_agassizii	Testudines	Testudinidae	Emys_trinacris	Testudines	Emydidae	Emydura_australis	Testudines	Chelidae	Cyclemys_oldhamii	Testudines	Geoemydidae
Gopherus_berlandieri	Testudines	Testudinidae	Geochelone_elegans	Testudines	Testudinidae	Emys_orbicularis	Testudines	Emydidae	Cycloderma_frenatum	Testudines	Trionychidae
Gopherus_evgoodei	Testudines	Testudinidae	Geoclemys_hamiltonii	Testudines	Geoemydidae	Emys_trinacris	Testudines	Emydidae	Deirochelys_reticularia	Testudines	Emydidae
Gopherus_flavomarginatus	Testudines	Testudinidae	Geoemyda_spengleri	Testudines	Geoemydidae	Geoclemys_hamiltonii	Testudines	Geoemydidae	Elseya_dentata	Testudines	Chelidae
Graptemys_caglei	Testudines	Emydidae	Glyptemys_insculpta	Testudines	Emydidae	Geoemyda_spengleri	Testudines	Geoemydidae	Elseya_lavarackorum	Testudines	Chelidae
Graptemys_sabinensis	Testudines	Emydidae	Gopherus_agassizii	Testudines	Testudinidae	Glyptemys_insculpta	Testudines	Emydidae	Elseya_novaeguineae	Testudines	Chelidae
Hardella_thurjii	Testudines	Geoemydidae	Gopherus_berlandieri	Testudines	Testudinidae	Gopherus_agassizii	Testudines	Testudinidae	Elusor_macrurus	Testudines	Chelidae
Heosemys_annandalii	Testudines	Geoemydidae	Gopherus_flavomarginatus	Testudines	Testudinidae	Gopherus_berlandieri	Testudines	Testudinidae	Emydura_macquarii	Testudines	Chelidae
Heosemys_spinosa	Testudines	Geoemydidae	Gopherus_polyphemus	Testudines	Testudinidae	Gopherus_flavomarginatus	Testudines	Testudinidae	Emydura_subglobosa	Testudines	Chelidae
Homopus_areolatus	Testudines	Testudinidae	Graptemys_geographica	Testudines	Emydidae	Gopherus_polyphemus	Testudines	Testudinidae	Emydura_tanybaraga	Testudines	Chelidae
Hydromedusa_tectifera	Testudines	Chelidae	Graptemys_nigrinoda	Testudines	Emydidae	Graptemys_caglei	Testudines	Emydidae	Emys_orbicularis	Testudines	Emydidae
Indotestudo_travancorica	Testudines	Testudinidae	Graptemys_oculifera	Testudines	Emydidae	Graptemys_flavimaculata	Testudines	Emydidae	Emys_trinacris	Testudines	Emydidae
Kinixys_belliana	Testudines	Testudinidae	Graptemys_pseudogeographica	Testudines	Emydidae	Graptemys_geographica	Testudines	Emydidae	Geoclemys_hamiltonii	Testudines	Geoemydidae
Kinixys_natalensis	Testudines	Testudinidae	Hardella_thurjii	Testudines	Geoemydidae	Graptemys_gibbonsi	Testudines	Emydidae	Geoemyda_spengleri	Testudines	Geoemydidae
Kinixys_nogueyi	Testudines	Testudinidae	Heosemys_annandalii	Testudines	Geoemydidae	Graptemys_oculifera	Testudines	Emydidae	Glyptemys_insculpta	Testudines	Emydidae
Kinixys_spekii	Testudines	Testudinidae	Homopus_areolatus	Testudines	Testudinidae	Graptemys_pseudogeographica	Testudines	Emydidae	Glyptemys_muhlenbergii	Testudines	Emydidae
Kinixys_zombensis	Testudines	Testudinidae	Kinixys_belliana	Testudines	Testudinidae	Hardella_thurjii	Testudines	Geoemydidae	Gopherus_agassizii	Testudines	Testudinidae
Kinosternon_abaxillare	Testudines	Kinosternidae	Kinixys_erosa	Testudines	Testudinidae	Hydromedusa_tectifera	Testudines	Chelidae	Gopherus_berlandieri	Testudines	Testudinidae
Kinosternon_acutum	Testudines	Kinosternidae	Kinixys_nogueyi	Testudines	Testudinidae	Indotestudo_travancorica	Testudines	Testudinidae	Gopherus_evgoodei	Testudines	Testudinidae
Kinosternon_alamosae	Testudines	Kinosternidae	Kinixys_zombensis	Testudines	Testudinidae	Kinixys_belliana	Testudines	Testudinidae	Gopherus_flavomarginatus	Testudines	Testudinidae
Kinosternon_creaseri	Testudines	Kinosternidae	Kinosternon_abaxillare	Testudines	Kinosternidae	Kinixys_natalensis	Testudines	Testudinidae	Gopherus_polyphemus	Testudines	Testudinidae
Kinosternon_herrerai	Testudines	Kinosternidae	Kinosternon_flavescens	Testudines	Kinosternidae	Kinixys_nogueyi	Testudines	Testudinidae	Graptemys_barbouri	Testudines	Emydidae
Kinosternon_integrum	Testudines	Kinosternidae	Kinosternon_herrerai	Testudines	Kinosternidae	Kinixys_spekii	Testudines	Testudinidae	Graptemys_flavimaculata	Testudines	Emydidae
Kinosternon_leucostomum	Testudines	Kinosternidae	Kinosternon_hirtipes	Testudines	Kinosternidae	Kinixys_zombensis	Testudines	Testudinidae	Graptemys_gibbonsi	Testudines	Emydidae
Kinosternon_oaxacae	Testudines	Kinosternidae	Kinosternon_integrum	Testudines	Kinosternidae	Kinosternon_abaxillare	Testudines	Kinosternidae	Graptemys_oculifera	Testudines	Emydidae
Kinosternon_sonoriense	Testudines	Kinosternidae	Kinosternon_leucostomum	Testudines	Kinosternidae	Kinosternon_creaseri	Testudines	Kinosternidae	Hardella_thurjii	Testudines	Geoemydidae
Kinosternon_subrubrum	Testudines	Kinosternidae	Kinosternon_sonoriense	Testudines	Kinosternidae	Kinosternon_flavescens	Testudines	Kinosternidae	Heosemys_annandalii	Testudines	Geoemydidae
Lissemys_punctata	Testudines	Trionychidae	Kinosternon_stejnegeri	Testudines	Kinosternidae	Kinosternon_herrerai	Testudines	Kinosternidae	Heosemys_grandis	Testudines	Geoemydidae
Macrochelys_suwanniensis	Testudines	Chelydridae	Kinosternon_subrubrum	Testudines	Kinosternidae	Kinosternon_leucostomum	Testudines	Kinosternidae	Hydromedusa_tectifera	Testudines	Chelidae
Macrochelys_temminckii	Testudines	Chelydridae	Macrochelys_temminckii	Testudines	Chelydridae	Kinosternon_sonoriense	Testudines	Kinosternidae	Indotestudo_travancorica	Testudines	Testudinidae
Malayemys_khoratensis	Testudines	Geoemydidae	Malacochersus_tornieri	Testudines	Testudinidae	Kinosternon_subrubrum	Testudines	Kinosternidae	Kinixys_belliana	Testudines	Testudinidae
Malayemys_macrocephala	Testudines	Geoemydidae	Malayemys_khoratensis	Testudines	Geoemydidae	Lissemys_ceylonensis	Testudines	Trionychidae	Kinixys_natalensis	Testudines	Testudinidae
Malayemys_subtrijuga	Testudines	Geoemydidae	Malayemys_macrocephala	Testudines	Geoemydidae	Macrochelys_temminckii	Testudines	Chelydridae	Kinixys_nogueyi	Testudines	Testudinidae
Manouria_impressa	Testudines	Testudinidae	Malayemys_subtrijuga	Testudines	Geoemydidae	Malacochersus_tornieri	Testudines	Testudinidae	Kinixys_spekii	Testudines	Testudinidae
Mauremys_annamensis	Testudines	Geoemydidae	Manouria_impressa	Testudines	Testudinidae	Malayemys_khoratensis	Testudines	Geoemydidae	Kinixys_zombensis	Testudines	Testudinidae
Mauremys_leprosa	Testudines	Geoemydidae	Mauremys_caspica	Testudines	Geoemydidae	Malayemys_macrocephala	Testudines	Geoemydidae	Kinosternon_abaxillare	Testudines	Kinosternidae
Mauremys_mutica	Testudines	Geoemydidae	Mauremys_leprosa	Testudines	Geoemydidae	Manouria_impressa	Testudines	Testudinidae	Kinosternon_acutum	Testudines	Kinosternidae
Mauremys_reevesii	Testudines	Geoemydidae	Mauremys_mutica	Testudines	Geoemydidae	Mauremys_annamensis	Testudines	Geoemydidae	Kinosternon_alamosae	Testudines	Kinosternidae
Melanochelys_tricarinata	Testudines	Geoemydidae	Mauremys_reevesii	Testudines	Geoemydidae	Mauremys_leprosa	Testudines	Geoemydidae	Kinosternon_dunni	Testudines	Kinosternidae
Melanochelys_trijuga	Testudines	Geoemydidae	Mesoclemmys_dahli	Testudines	Chelidae	Mauremys_mutica	Testudines	Geoemydidae	Kinosternon_flavescens	Testudines	Kinosternidae
Mesoclemmys_dahli	Testudines	Chelidae	Mesoclemmys_gibba	Testudines	Chelidae	Mauremys_reevesii	Testudines	Geoemydidae	Kinosternon_herrerai	Testudines	Kinosternidae
Mesoclemmys_nasuta	Testudines	Chelidae	Mesoclemmys_nasuta	Testudines	Chelidae	Mesoclemmys_dahli	Testudines	Chelidae	Kinosternon_leucostomum	Testudines	Kinosternidae
Mesoclemmys_tuberculata	Testudines	Chelidae	Mesoclemmys_raniceps	Testudines	Chelidae	Mesoclemmys_gibba	Testudines	Chelidae	Kinosternon_oaxacae	Testudines	Kinosternidae
Mesoclemmys_vanderhaegei	Testudines	Chelidae	Mesoclemmys_tuberculata	Testudines	Chelidae	Mesoclemmys_nasuta	Testudines	Chelidae	Kinosternon_subrubrum	Testudines	Kinosternidae
Nilssonia_gangetica	Testudines	Trionychidae	Mesoclemmys_vanderhaegei	Testudines	Chelidae	Mesoclemmys_vanderhaegei	Testudines	Chelidae	Macrochelys_suwanniensis	Testudines	Chelydridae
Nilssonia_hurum	Testudines	Trionychidae	Myuchelys_bellii	Testudines	Chelidae	Myuchelys_bellii	Testudines	Chelidae	Macrochelys_temminckii	Testudines	Chelydridae
Pangshura_smithii	Testudines	Geoemydidae	Natator_depressus	Testudines	Cheloniidae	Nilssonia_gangetica	Testudines	Trionychidae	Malacochersus_tornieri	Testudines	Testudinidae
Pangshura_tentoria	Testudines	Geoemydidae	Nilssonia_gangetica	Testudines	Trionychidae	Nilssonia_hurum	Testudines	Trionychidae	Malayemys_khoratensis	Testudines	Geoemydidae
Pelodiscus_maackii	Testudines	Trionychidae	Nilssonia_hurum	Testudines	Trionychidae	Notochelys_platynota	Testudines	Geoemydidae	Malayemys_macrocephala	Testudines	Geoemydidae
Pelomedusa_galeata	Testudines	Pelomedusidae	Notochelys_platynota	Testudines	Geoemydidae	Palea_steindachneri	Testudines	Trionychidae	Malayemys_subtrijuga	Testudines	Geoemydidae
Pelomedusa_subrufa	Testudines	Pelomedusidae	Orlitia_borneensis	Testudines	Geoemydidae	Pangshura_smithii	Testudines	Geoemydidae	Manouria_impressa	Testudines	Testudinidae
Peltocephalus_dumerilianus	Testudines	Podocnemididae	Palea_steindachneri	Testudines	Trionychidae	Pelodiscus_maackii	Testudines	Trionychidae	Mauremys_annamensis	Testudines	Geoemydidae
Pelusios_bechuanicus	Testudines	Pelomedusidae	Pangshura_smithii	Testudines	Geoemydidae	Pelodiscus_sinensis	Testudines	Trionychidae	Mauremys_leprosa	Testudines	Geoemydidae
Phrynops_hilarii	Testudines	Chelidae	Pangshura_tentoria	Testudines	Geoemydidae	Pelomedusa_gehafie	Testudines	Pelomedusidae	Mauremys_mutica	Testudines	Geoemydidae
Phrynops_tuberosus	Testudines	Chelidae	Pelodiscus_maackii	Testudines	Trionychidae	Pelomedusa_subrufa	Testudines	Pelomedusidae	Mesoclemmys_gibba	Testudines	Chelidae
Phrynops_williamsi	Testudines	Chelidae	Pelomedusa_subrufa	Testudines	Pelomedusidae	Peltocephalus_dumerilianus	Testudines	Podocnemididae	Mesoclemmys_nasuta	Testudines	Chelidae
Platysternon_megacephalum	Testudines	Platysternidae	Peltocephalus_dumerilianus	Testudines	Podocnemididae	Pelusios_bechuanicus	Testudines	Pelomedusidae	Mesoclemmys_raniceps	Testudines	Chelidae
Podocnemis_unifilis	Testudines	Podocnemididae	Pelusios_castanoides	Testudines	Pelomedusidae	Pelusios_niger	Testudines	Pelomedusidae	Natator_depressus	Testudines	Cheloniidae
Pseudemys_alabamensis	Testudines	Emydidae	Pelusios_subniger	Testudines	Pelomedusidae	Pelusios_rhodesianus	Testudines	Pelomedusidae	Nilssonia_gangetica	Testudines	Trionychidae
Pseudemys_concinna	Testudines	Emydidae	Phrynops_hilarii	Testudines	Chelidae	Pelusios_subniger	Testudines	Pelomedusidae	Nilssonia_hurum	Testudines	Trionychidae
Pseudemys_floridana	Testudines	Emydidae	Phrynops_tuberosus	Testudines	Chelidae	Phrynops_hilarii	Testudines	Chelidae	Nilssonia_nigricans	Testudines	Trionychidae
Pseudemys_gorzugi	Testudines	Emydidae	Phrynops_williamsi	Testudines	Chelidae	Phrynops_tuberosus	Testudines	Chelidae	Notochelys_platynota	Testudines	Geoemydidae
Pseudemys_rubriventris	Testudines	Emydidae	Platysternon_megacephalum	Testudines	Platysternidae	Phrynops_williamsi	Testudines	Chelidae	Orlitia_borneensis	Testudines	Geoemydidae
Rheodytes_leukops	Testudines	Chelidae	Podocnemis_lewyana	Testudines	Podocnemididae	Platysternon_megacephalum	Testudines	Platysternidae	Palea_steindachneri	Testudines	Trionychidae
Rhinoclemmys_annulata	Testudines	Geoemydidae	Podocnemis_sextuberculata	Testudines	Podocnemididae	Podocnemis_expansa	Testudines	Podocnemididae	Pangshura_smithii	Testudines	Geoemydidae
Rhinoclemmys_areolata	Testudines	Geoemydidae	Psammobates_oculifer	Testudines	Testudinidae	Podocnemis_lewyana	Testudines	Podocnemididae	Pangshura_tentoria	Testudines	Geoemydidae
Rhinoclemmys_diademata	Testudines	Geoemydidae	Pseudemys_concinna	Testudines	Emydidae	Podocnemis_sextuberculata	Testudines	Podocnemididae	Pelodiscus_maackii	Testudines	Trionychidae
Rhinoclemmys_funerea	Testudines	Geoemydidae	Pseudemys_floridana	Testudines	Emydidae	Pseudemys_alabamensis	Testudines	Emydidae	Pelomedusa_subrufa	Testudines	Pelomedusidae
Rhinoclemmys_pulcherrima	Testudines	Geoemydidae	Pseudemys_gorzugi	Testudines	Emydidae	Pseudemys_concinna	Testudines	Emydidae	Peltocephalus_dumerilianus	Testudines	Podocnemididae
Rhinoclemmys_punctularia	Testudines	Geoemydidae	Pseudemys_texana	Testudines	Emydidae	Pseudemys_gorzugi	Testudines	Emydidae	Pelusios_niger	Testudines	Pelomedusidae
Sacalia_quadriocellata	Testudines	Geoemydidae	Pyxis_planicauda	Testudines	Testudinidae	Pseudemys_rubriventris	Testudines	Emydidae	Phrynops_hilarii	Testudines	Chelidae
Staurotypus_salvinii	Testudines	Kinosternidae	Rafetus_euphraticus	Testudines	Trionychidae	Pyxis_planicauda	Testudines	Testudinidae	Phrynops_williamsi	Testudines	Chelidae
Stigmochelys_pardalis	Testudines	Testudinidae	Rheodytes_leukops	Testudines	Chelidae	Rafetus_euphraticus	Testudines	Trionychidae	Platysternon_megacephalum	Testudines	Platysternidae
Terrapene_coahuila	Testudines	Emydidae	Rhinoclemmys_annulata	Testudines	Geoemydidae	Rheodytes_leukops	Testudines	Chelidae	Podocnemis_unifilis	Testudines	Podocnemididae
Terrapene_nelsoni	Testudines	Emydidae	Rhinoclemmys_areolata	Testudines	Geoemydidae	Rhinoclemmys_annulata	Testudines	Geoemydidae	Podocnemis_vogli	Testudines	Podocnemididae
Testudo_hermanni	Testudines	Testudinidae	Rhinoclemmys_funerea	Testudines	Geoemydidae	Rhinoclemmys_areolata	Testudines	Geoemydidae	Psammobates_oculifer	Testudines	Testudinidae
Testudo_horsfieldii	Testudines	Testudinidae	Rhinoclemmys_melanosterna	Testudines	Geoemydidae	Rhinoclemmys_funerea	Testudines	Geoemydidae	Pseudemys_alabamensis	Testudines	Emydidae
Testudo_kleinmanni	Testudines	Testudinidae	Rhinoclemmys_pulcherrima	Testudines	Geoemydidae	Rhinoclemmys_melanosterna	Testudines	Geoemydidae	Pseudemys_concinna	Testudines	Emydidae
Trachemys_dorbigni	Testudines	Emydidae	Rhinoclemmys_punctularia	Testudines	Geoemydidae	Rhinoclemmys_nasuta	Testudines	Geoemydidae	Pseudemys_gorzugi	Testudines	Emydidae
Trachemys_nebulosa	Testudines	Emydidae	Staurotypus_salvinii	Testudines	Kinosternidae	Rhinoclemmys_pulcherrima	Testudines	Geoemydidae	Pseudemys_nelsoni	Testudines	Emydidae
Trachemys_ornata	Testudines	Emydidae	Sternotherus_minor	Testudines	Kinosternidae	Rhinoclemmys_punctularia	Testudines	Geoemydidae	Pseudemys_peninsularis	Testudines	Emydidae
Trachemys_venusta	Testudines	Emydidae	Sternotherus_odoratus	Testudines	Kinosternidae	Staurotypus_salvinii	Testudines	Kinosternidae	Pseudemys_rubriventris	Testudines	Emydidae
Trachemys_yaquia	Testudines	Emydidae	Sternotherus_peltifer	Testudines	Kinosternidae	Sternotherus_carinatus	Testudines	Kinosternidae	Pyxis_arachnoides	Testudines	Testudinidae
Trionyx_triunguis	Testudines	Trionychidae	Stigmochelys_pardalis	Testudines	Testudinidae	Sternotherus_peltifer	Testudines	Kinosternidae	Pyxis_planicauda	Testudines	Testudinidae
			Terrapene_carolina	Testudines	Emydidae	Stigmochelys_pardalis	Testudines	Testudinidae	Rheodytes_leukops	Testudines	Chelidae
			Terrapene_nelsoni	Testudines	Emydidae	Terrapene_carolina	Testudines	Emydidae	Rhinoclemmys_annulata	Testudines	Geoemydidae
			Testudo_graeca	Testudines	Testudinidae	Terrapene_coahuila	Testudines	Emydidae	Rhinoclemmys_areolata	Testudines	Geoemydidae
			Testudo_hermanni	Testudines	Testudinidae	Testudo_hermanni	Testudines	Testudinidae	Rhinoclemmys_funerea	Testudines	Geoemydidae
			Testudo_horsfieldii	Testudines	Testudinidae	Testudo_horsfieldii	Testudines	Testudinidae	Rhinoclemmys_melanosterna	Testudines	Geoemydidae
			Testudo_kleinmanni	Testudines	Testudinidae	Trachemys_dorbigni	Testudines	Emydidae	Rhinoclemmys_nasuta	Testudines	Geoemydidae
			Trachemys_decussata	Testudines	Emydidae	Trachemys_ornata	Testudines	Emydidae	Rhinoclemmys_pulcherrima	Testudines	Geoemydidae
			Trachemys_dorbigni	Testudines	Emydidae	Trachemys_stejnegeri	Testudines	Emydidae	Rhinoclemmys_punctularia	Testudines	Geoemydidae
			Trachemys_nebulosa	Testudines	Emydidae	Trachemys_venusta	Testudines	Emydidae	Siebenrockiella_crassicollis	Testudines	Geoemydidae
			Trachemys_ornata	Testudines	Emydidae	Trionyx_triunguis	Testudines	Trionychidae	Staurotypus_salvinii	Testudines	Kinosternidae
			Trachemys_stejnegeri	Testudines	Emydidae	Vijayachelys_silvatica	Testudines	Geoemydidae	Staurotypus_triporcatus	Testudines	Kinosternidae
			Trachemys_venusta	Testudines	Emydidae				Sternotherus_minor	Testudines	Kinosternidae
			Trionyx_triunguis	Testudines	Trionychidae				Sternotherus_odoratus	Testudines	Kinosternidae
									Stigmochelys_pardalis	Testudines	Testudinidae
									Terrapene_carolina	Testudines	Emydidae
									Terrapene_coahuila	Testudines	Emydidae
									Testudo_graeca	Testudines	Testudinidae
									Testudo_hermanni	Testudines	Testudinidae
									Testudo_horsfieldii	Testudines	Testudinidae
									Testudo_kleinmanni	Testudines	Testudinidae
									Trachemys_decussata	Testudines	Emydidae
									Trachemys_dorbigni	Testudines	Emydidae
									Trachemys_nebulosa	Testudines	Emydidae
									Trachemys_ornata	Testudines	Emydidae
									Trachemys_scripta	Testudines	Emydidae
									Trachemys_stejnegeri	Testudines	Emydidae
									Trionyx_triunguis	Testudines	Trionychidae
